# Supplementary material for: Effect of ambient lighting on frequency dependence in transcranial electrical stimulation-induced phosphenes
Source: Sci Rep. 2022 May 11;12:7775. doi: 10.1038/s41598-022-11755-y (PMC9095629; doi:10.1038/s41598-022-11755-y)
Supplement: Supplementary file 1 — Supplementary Table 1. [file 41598_2022_11755_MOESM1_ESM.xlsx]

## Sheet: Sheet1
Supplementary Table 1: Phosphene thresholds for each individual subject across all conditions (reported in microvolts). Thresholds are reported for each frequency and lighting condition. Mean values across both sessions reported in columns B-P, followed by thresholds as measured in each individual testing session.
	Mean - Photopic					Mean - Mesopic					Mean - Dark					Session 1 - Photopic					Session 1 - Mesopic					Session 1 - Dark					Session 2 - Photopic					Session 2 - Mesopic					Session 2 - Dark
SubjID	10Hz	13Hz	16Hz	18Hz	20Hz	10Hz	13Hz	16Hz	18Hz	20Hz	10Hz	13Hz	16Hz	18Hz	20Hz	10Hz	13Hz	16Hz	18Hz	20Hz	10Hz	13Hz	16Hz	18Hz	20Hz	10Hz	13Hz	16Hz	18Hz	20Hz	10Hz	13Hz	16Hz	18Hz	20Hz	10Hz	13Hz	16Hz	18Hz	20Hz	10Hz	13Hz	16Hz	18Hz	20Hz
11	762.5	662.5	450	525	412.5	250	250	150	250	200	675	750	775	750	950	750	650	450	525	400	225	250	150	225	200	675	750	750	750	975	775	675	450	525	425	275	250	150	275	200	675	750	800	750	925
14	450	337	250	200	175	200	137.5	75	112.5	137.5	300	237.5	287.5	412.5	362.5	475	325	225	200	175	175	150	75	125	150	300	225	300	375	350	425	350	275	200	175	225	125	75	100	125	300	250	275	450	375
15	525	287.5	212.5	287.5	187.5	212.5	125	87.5	112.5	187.5	212.5	87.5	87.5	125	125	525	275	225	300	200	200	125	100	125	175	200	75	100	125	125	525	300	200	275	175	225	125	75	100	200	225	100	75	125	125
16	362.5	425	225	225	112.5	187.5	162.5	75	50	87.5	287.5	350	462.5	425	500	350	425	200	225	100	175	175	75	50	75	275	350	450	425	500	375	425	250	225	125	200	150	75	50	100	300	350	475	425	500
18	325	225	225	287.5	212.5	125	100	87.5	87.5	112.5	337.5	262.5	462.5	562.5	612.5	350	225	225	300	200	125	100	100	100	100	325	250	500	575	600	300	225	225	275	225	125	100	75	75	125	350	275	425	550	625
24	862.5	775	512.5	475	475	325	150	187.5	262.5	312.5	487.5	575	700	700	612.5	900	750	500	475	475	350	150	175	225	300	475	575	700	700	650	825	800	525	475	475	300	150	200	300	325	500	575	700	700	575
26	850	525	312.5	250	212.5	400	337.5	150	112.5	162.5	400	425	437.5	437.5	512.5	825	525	325	250	225	375	300	150	125	150	400	425	400	450	525	875	525	300	250	200	425	375	150	100	175	400	425	475	425	500
27	562.5	400	175	162.5	175	262.5	200	62.5	112.5	137.5	375	437.5	450	450	400	525	400	175	175	175	275	200	50	125	150	400	400	450	450	400	600	400	175	150	175	250	200	75	100	125	350	475	450	450	400
28	825	725	637.5	600	562.5	225	225	150	125	112.5	237.5	250	237.5	237.5	362.5	850	725	600	600	600	225	250	125	125	125	225	250	250	275	375	800	725	675	600	525	225	200	175	125	100	250	250	225	200	350
29	825	575	375	275	250	225	175	100	125	150	300	500	475	475	425	825	550	375	300	250	200	200	100	125	150	300	525	475	475	400	825	600	375	250	250	250	150	100	125	150	300	475	475	475	450
30	500	425	300	337.5	325	175	150	137.5	125	125	137.5	200	212.5	250	350	500	400	300	350	300	175	175	125	125	125	150	200	250	250	350	500	450	300	325	350	175	125	150	125	125	125	200	175	250	350
31	912.5	750	662.5	512.5	537.5	437.5	350	200	175	200	400	550	612.5	650	675	950	750	700	525	525	475	375	200	200	175	375	550	575	650	700	875	750	625	500	550	400	325	200	150	225	425	550	650	650	650
32	950	762.5	600	675	537.5	425	337.5	250	250	300	575	550	700	687.5	837.5	975	725	600	675	575	450	350	250	275	275	575	550	675	700	875	925	800	600	675	500	400	325	250	225	325	575	550	725	675	800
33	650	425	125	300	150	225	125	125	125	125	125	275	225	225	350	625	425	125	300	150	225	125	150	125	125	125	275	225	225	375	675	425	125	300	150	225	125	100	125	125	125	275	225	225	325
34	800	687.5	500	475	412.5	312.5	250	150	200	262.5	475	575	625	687.5	750	800	725	500	475	425	325	250	150	175	225	475	575	625	700	725	800	650	500	475	400	300	250	150	225	300	475	575	625	675	775
35	862.5	537.5	350	275	225	425	325	200	250	312.5	350	425	475	512.5	600	825	550	350	275	225	425	350	200	250	300	375	425	475	525	600	900	525	350	275	225	425	300	200	250	325	325	425	475	500	600
36	512.5	400	312.5	250	187.5	225	150	100	150	250	275	325	387.5	450	512.5	525	400	325	250	200	200	150	100	150	275	275	325	425	450	475	500	400	300	250	175	250	150	100	150	225	275	325	350	450	550
37	550	450	312.5	287.5	225	275	187.5	125	150	225	312.5	425	500	587.5	675	575	450	325	250	225	250	200	125	150	225	325	425	500	550	675	525	450	300	325	225	300	175	125	150	225	300	425	500	625	675
38	800	612.5	425	375	337.5	250	187.5	100	187.5	250	325	450	512.5	575	687.5	800	625	425	375	350	250	175	100	200	225	325	450	475	575	650	800	600	425	375	325	250	200	100	175	275	325	450	550	575	725
39	575	475	337.5	300	287.5	175	137.5	100	175	250	150	225	275	375	450	575	475	325	300	275	175	150	100	175	225	150	225	275	350	475	575	475	350	300	300	175	125	100	175	275	150	225	275	400	425
40	825	712.5	625	550	512.5	450	337.5	225	300	362.5	375	537.5	625	712.5	800	850	700	625	550	525	425	325	225	300	350	375	525	625	675	775	800	725	625	550	500	475	350	225	300	375	375	550	625	750	825
41	662.5	525	387.5	300	225	300	175	112.5	175	237.5	137.5	275	325	387.5	475	700	525	375	300	225	300	175	100	175	225	125	275	325	375	475	625	525	400	300	225	300	175	125	175	250	150	275	325	400	475
42	400	375	250	212.5	150	275	200	100	175	250	300	412.5	475	525	612.5	400	350	250	225	150	275	175	100	175	250	300	450	475	525	600	400	400	250	200	150	275	225	100	175	250	300	375	475	525	625
43	375	312.5	225	200	175	137.5	112.5	75	125	200	325	362.5	450	562.5	650	350	325	225	200	175	125	125	75	125	200	325	350	450	550	650	400	300	225	200	175	150	100	75	125	200	325	375	450	575	650
